# Supplementary material for: RBM17 Promotes the Chemoresistance of Oral Squamous Cancer Cells Through Checkpoint Kinase 1
Source: Int J Mol Sci. 2025 Mar 28;26(7):3127. doi: 10.3390/ijms26073127 (PMC11989059; doi:10.3390/ijms26073127)
Supplement: Supplementary file 1 [file ijms-26-03127-s001.zip]

Archive with 3 entries (3 files):
- FigS1.tif
- FigS2.tif
- FigS3.tif
